# Supplementary material for: Spatiotemporal trends in the discovery of new swine infectious agents
Source: Vet Res. 2015 Sep 28;46:114. doi: 10.1186/s13567-015-0226-8 (PMC4584486; doi:10.1186/s13567-015-0226-8)
Supplement: Additional file 1: — Characteristics of the new swine infectious agents. Disc: type of discovery (1: infectious agent species that was unknown before its discovery in pigs, 2: novel variant(s) from an infectious agent species known to infect pigs, 3: first infection of pigs by an infectious agent species known to infect other host species), Cont: context of discovery (1: infectious agent screening or research activities, 2: outbreak investigation), Host range (1: swine-specific, 2: infect other animal species, 3: host range includes humans), *: Only rotavirus variants classified according to the nucleotide-sequence-based classification system, and recognised by the Rotavirus Classification Working Group are considered. The list of references is available upon request to the authors. [file 13567_2015_226_MOESM1_ESM.xlsx]

## Sheet: Additional file 1
Type	Family	Genus and species	Disc	Cont	Host range	Variant	Year	Location
Virus	Adenoviridae	Mastadenovirus Porcine adenovirus C	1	2	1	-	1987	Japan
Virus	Anelloviridae	Iotatorquevirus Torque teno sus virus 1b	1	1	1	-	1985	Spain
Virus	Anelloviridae	Iotatorquevirus Torque teno sus virus 1a	1	1	1	-	1985	Spain
Virus	Anelloviridae	Kappatorquevirus Torque teno sus virus k2	1	1	1	-	1985	Spain
Virus	Arteriviridae	Arterivirus Porcine reproductive and respiratory syndrome virus	1	2	1	-	-	-
-	-	-	-	2	-	Type 2	1987	USA
-	-	-	-	2	-	Type 1	1990	Netherlands
-	-	-	-	2	-	Highly pathogenic	2006	China
Virus	Astroviridae	Mamastrovirus Porcine astrovirus	2	1	1	-	-	-
-	-	-	-	1	-	Type 2	2006	Canada
-	-	-	-	1	-	Type 3	2006	Canada
-	-	-	-	1	-	Type 4	2007	Hungary
-	-	-	-	1	-	Type 5	2008	Canada
Virus	Bornaviridae	Bornavirus Borna disease virus	3	1	2	-	2009	China
Virus	Bunyaviridae	Orthobunyavirus Bunyamwera virus	3	1	3	Batai virus	1986	India
Virus	Bunyaviridae	Orthobunyavirus California encephalitis virus	3	1	3	-	-	-
-	-	-	-	1	-	La Crosse virus	1988	USA
-	-	-	-	1	-	Jamestown Canyon virus	1988	USA
Virus	Caliciviridae	Norovirus Porcine norovirus	1	1	1	Genogroup II	1997	Japan
Virus	Caliciviridae	Sapovirus Porcine sapovirus	2	1	1	-	-	-
-	-	-	-	1	-	Genogroup VI	2000	USA
-	-	-	-	1	-	Genogroup VII	2002	Japan
-	-	-	-	1	-	Genogroup VIII	2002	USA
-	-	-	-	1	-	Genogroup IX	2006	Italy
-	-	-	-	1	-	Genogroup X	2004	Slovenia
Virus	Caliciviridae	St-Valerien-like virus	1	1	1	-	2005	Canada
Virus	Circoviridae	Circovirus Porcine circovirus type 2	1	2	1	-	1991	Canada
Virus	Coronaviridae	Alphacoronavirus Porcine Epidemic Diarrhea Virus	2	2	1	Virulent variant	2010	China
Virus	Coronaviridae	Betacoronavirus SARS coronavirus	3	1	3	-	2003	China
Virus	Coronaviridae	Torovirus Porcine torovirus	1	1	1	-	1987	UK
Virus	Filoviridae	Ebolavirus Reston ebolavirus	3	1	3	-	2008	Philippines
Virus	Flaviviridae	Pestivirus Bungowannah virus	1	2	1	-	2003	Australia
Virus	Hepadnaviridae	Orthohepadnavirus Swine hepatitis B virus	1	1	1	-	2009	China
Virus	Hepeviridae	Hepevirus Hepatitis E virus	3	1	3	-	1995	Nepal
Virus	Herpesviridae	Macavirus Suid herpesvirus 3	1	1	1	-	1998	Germany
Virus	Herpesviridae	Macavirus Suid herpesvirus 4	1	1	1	-	1998	Germany
Virus	Herpesviridae	Macavirus Suid herpesvirus 5	1	1	1	-	2002	Germany
Virus	Orthomyxoviridae	Influenzavirus A Influenza A virus	2	2	3	-	-	-
-	-	-	-	2	-	H1N7	1992	UK
-	-	-	-	1	-	H9N2	1998	China
-	-	-	-	2	-	H4N6	1999	Canada
-	-	-	-	2	-	H3N3	2001	Canada
-	-	-	-	1	-	H5N1	2004	Viet Nam
-	-	-	-	1	-	H3N1	2003	Taiwan
-	-	-	-	1	-	H3N8	2005	China
-	-	-	-	2	-	H2N3	2006	USA
-	-	-	-	2	-	H5N2	2008	Korea
-	-	-	-	1	-	pH1N1	2009	Canada
-	-	-	-	1	-	H7N2	2001	Korea
-	-	-	-	1	-	H7N7	2003	Netherlands
Virus	Paramyxoviridae	Henipavirus Nipah virus	1	2	3	-	1997	Malaysia
Virus	Paramyxoviridae	Rubulavirus Menangle virus	1	2	3	-	1997	Australia
Virus	Paramyxoviridae	Rubulavirus Parainfluenzavirus 5	3	1	2	-	1998	Germany
Virus	Paramyxoviridae	Rubulavirus Porcine Rubulavirus	2	2	1	-	2000	Mexico
Virus	Parvoviridae	Bocavirus Porcine boca-like virus	1	1	1	-	2009	Sweden
Virus	Parvoviridae	Bocavirus Porcine boca-like virus 1	1	1	1	-	2006	China
Virus	Parvoviridae	Bocavirus Porcine boca-like virus 2	1	1	1	-	2006	China
Virus	Parvoviridae	Bocavirus Porcine boca-like virus 3	1	1	1	-	2004	UK
Virus	Parvoviridae	Bocavirus Porcine boca-like virus 4	1	1	1	-	2004	UK
Virus	Parvoviridae	Cnvirus Porcine cnvirus	1	1	1	-	2007	China
Virus	Parvoviridae	Hokovirus Porcine hokovirus	1	1	1	-	2007	China
Virus	Parvoviridae	Unassigned 1 Porcine parvovirus 4	1	1	1	-	2005	USA
Virus	Picobirnaviridae	Picobirnavirus Porcine picobirnavirus	1	1	1	-	-	-
-	-	-	-	1	-	related to hum. Genogroup I	1989	Brazil
-	-	-	-	1	-	related to hum. Genogroup II	2010	China
Virus	Picornaviridae	Enterovirus Porcine enterovirus B	2	1	1	Serotype 3	2008	Hungary
Virus	Picornaviridae	Kobuvirus Porcine kobuvirus	1	1	1	-	2007	Hungary
Virus	Reoviridae	Rotavirus Rotavirus A*	2	2	3	-	-	-
-	-	-	-	1	-	G1P[27]	2004	Slovenia
-	-	-	-	-	-	G2P[23]	2003	Spain
-	-	-	-	2	-	G2P[27]	2000	Thailand
-	-	-	-	-	-	G3P[7]	1988	Venezuela
-	-	-	-	-	-	G4P[34]	2009	Japan
-	-	-	-	1	-	G2P[32]	2007	Ireland
-	-	-	-	2	-	G5P[23]	1985	Venezuela
-	-	-	-	2	-	G5P[26]	2003	Italy
-	-	-	-	-	-	G11P[7]	1988	Venezuela
-	-	-	-	-	-	G12P[7]	2002	India
-	-	-	-	-	-	G26	2010	Japan
Virus	Reoviridae	Seadornavirus Banna virus	1	1	3	-	1987	China
Virus	Rhabdoviridae	Vesiculovirus Chandipura virus	3	1	3	-	2003	India
Bacteria	Actinomycetaceae	Actinomyces hyovaginalis	1	2	2	-	1991	Belgium
Bacteria	Actinomycetaceae	Actinomyces suimastitidis	1	2	1	-	2000	UK
Bacteria	Actinomycetaceae	Arcanobacterium abortisuis	1	2	1	-	1999	Japan
Bacteria	Aeromonadaceae	Aeromonas allosaccharophila	3	1	3	-	2004	Portugal
Bacteria	Aeromonadaceae	Aeromonas simiae	3	1	2	-	2008	Portugal
Bacteria	Brachyspiraceae	Brachyspira hyodysenteriae	2	2	2	-	-	-
-	-	-	-	2	-	Serotype 8	1991	Canada
-	-	-	-	2	-	Serotype 9	1991	Canada
Bacteria	Brachyspiraceae	Brachyspira murdochii	1	1	2	-	1993	Australia
Bacteria	Brachyspiraceae	Brachyspira suanatina	1	2	2	-	2004	Sweden
Bacteria	Campylobacteraceae	Arcobacter thereius	1	1	2	-	2003	Denmark
Bacteria	Campylobacteraceae	Arcobacter trophiarum	1	1	1	-	2007	Belgium
Bacteria	Campylobacteraceae	Campylobacter hyoilei	1	2	1	-	1992	Australia
Bacteria	Campylobacteraceae	Campylobacter hyointestinalis	2	-	3	Subspecies lawsonii	1992	UK
Bacteria	Carnobacteriaceae	Allofustis seminis	1	1	1	-	2001	UK
Bacteria	Clostridiaceae	Clostridium herbivorans	1	1	1	-	1991	USA
Bacteria	Clostridiaceae	Clostridium intestinalis	1	1	3	-	1989	Japan
Bacteria	Coriobacterineae	Olsenella umbonata	1	1	2	-	2007	Germany
Bacteria	Cornebacteriaceae	Corynebacterium glucuronolyticum	3	1	3	-	1997	Japan
Bacteria	Cornebacteriaceae	Corynebacterium suicordis	1	2	1	-	2003	Spain
Bacteria	Corynebacterineae	Corynebacterium ulcerans	3	1	3	-	2007	Germany
Bacteria	Enterobacteriaceae	Escherichia coli	2	2	3	-	-	-
-	-	-	-	2	-	O163:H-	2001	Slovakia
-	-	-	-	2	-	ONT:H4	2001	Slovakia
-	-	-	-	-	-	O180:H-	1998	Canada
-	-	-	-	2	-	O149:H10	1998	Canada
Bacteria	Enterobacteriaceae	Salmonella enterica	2	1	3	-	-	-
-	-	-	-	1	-	Enterica 4,[5],12:i:	1998	Spain
-	-	-	-	1	-	Enterica typhimurium DT104a	1992	UK
-	-	-	-	1	-	Enterica ajiobo	2002	UK
Bacteria	Enterococcaceae	Enterococcus faecalis	2	-	3	-	-	-
-	-	-	-	-	-	ST 200	2006	Portugal
-	-	-	-	-	-	ST 224	2006	Portugal
-	-	-	-	-	-	ST 96	2001	Denmark
-	-	-	-	-	-	ST 97	2001	Denmark
-	-	-	-	-	-	ST 98	2001	Denmark
-	-	-	-	-	-	ST 99	2001	Denmark
-	-	-	-	-	-	ST 100	2001	Denmark
-	-	-	-	-	-	ST 26	2001	Denmark
-	-	-	-	-	-	ST 40	2001	Denmark
-	-	-	-	-	-	ST 47	2001	Denmark
-	-	-	-	-	-	ST 63	2001	Denmark
-	-	-	-	-	-	ST 1	2001	Denmark
Bacteria	Enterococcaceae	Enterococcus faecium	3	1	3	-	1992	UK
Bacteria	Helicobacteracaeae	Helicobacter suis	3	1	3	Type 1	1990	Brazil
Bacteria	Lactobacillaceae	Lactobacillus mucosae	1	1	3	-	1987	Sweden
Bacteria	Leptospiraceae	Leptospira fainei	1	2	3	-	1994	Australia
Bacteria	Mycobacteriaceae	Mycobacterium africanum	3	1	3	-	1992	Norway
Bacteria	Mycobacteriaceae	Mycobacterium celatum	3	1	3	-	2000	Slovenia
Bacteria	Mycoplasmataceae	Mycoplasma arthritidis	3	2	2	-	1990	Germany
Bacteria	Nocardiaceae	Gordona sputi	3	2	3	-	1987	Japan
Bacteria	Pasteurellaceae	Actinobacillus minor	1	1	1	-	1996	Canada
Bacteria	Pasteurellaceae	Actinobacillus pleuropneumoniae	2	2	1	-	-	-
-	-	-	-	2	-	Serotype 15	1988	Australia
-	-	-	-	2	-	Serotype 12	1986	Denmark
-	-	-	-	2	-	Atypical variant of serotype 3	2009	Germany
Bacteria	Pasteurellaceae	Actinobacillus porcinus	1	1	1	-	1996	Canada
Bacteria	Pasteurellaceae	Actinobacillus porcitonsillarum	1	1	1	-	2003	Canada
Bacteria	Pasteurellaceae	Mannheimia haemolytica	2	2	3	A16	1989	Hungary
Bacteria	Pasteurellaceae	Pasteurella multocida	2	2	3	Gallicida	1994	Australia
Bacteria	Pasteurellaceae	Haemophilus parasuis	2	-	1	-	-	-
-	-	-	-	-	-	Serotype 1	1986	Japan
-	-	-	-	-	-	Serotype 3	1986	Japan
-	-	-	-	-	-	Serotype 4	1986	Japan
-	-	-	-	-	-	Serotype 10	1991	Germany
-	-	-	-	-	-	Serotype 11	1990	USA
-	-	-	-	-	-	Serotype 12	1990	USA
-	-	-	-	-	-	Serotype 13	1990	USA
-	-	-	-	-	-	Serotype 14	1990	USA
-	-	-	-	-	-	Serotype 15	1990	USA
Bacteria	Staphylococcaceae	Staphylococcus aureus	2	1	3	ST433	1996	France
Bacteria	Staphylococcaceae	Staphylococcus rostri	1	1	1	-	2008	Switzerland
Bacteria	Streptococcaceae	Streptococcus orisratti	1	2	2	-	1995	Canada
Bacteria	Streptococcaceae	Streptococcus orisuis	1	1	1	-	2006	Japan
Bacteria	Streptococcaceae	Streptococcus suis	2	2	3	-	-	-
-	-	-	-	2	-	Serotype 09	1989	Denmark
-	-	-	-	2	-	Serotype 10	1989	Denmark
-	-	-	-	2	-	Serotype 11	1989	Denmark
-	-	-	-	2	-	Serotype 12	1989	Denmark
-	-	-	-	2	-	Serotype 13	1989	Denmark
-	-	-	-	1	-	Serotype 14	1993	Canada
-	-	-	-	2	-	Serotype 16	1989	Denmark
-	-	-	-	1	-	Serotype 17	1989	Canada
-	-	-	-	1	-	Serotype 18	1989	Canada
-	-	-	-	1	-	Serotype 19	1989	Canada
-	-	-	-	2	-	Serotype 20	1990	Canada
-	-	-	-	1	-	Serotype 21	1989	Canada
-	-	-	-	2	-	Serotype 22	1989	Canada
-	-	-	-	2	-	Serotype 23	1991	Canada
-	-	-	-	2	-	Serotype 24	1991	Canada
-	-	-	-	2	-	Serotype 25	1991	Canada
-	-	-	-	2	-	Serotype 26	1991	Canada
-	-	-	-	2	-	Serotype 27	1991	Canada
-	-	-	-	2	-	Serotype 28	1991	Canada
-	-	-	-	2	-	Serotype 29	1992	Canada
-	-	-	-	2	-	Serotype 30	1992	Canada
-	-	-	-	2	-	Serotype 31	1992	Canada
-	-	-	-	2	-	Serotype 33	1994	Canada
-	-	-	-	2	-	Serotype 1/14	1992	UK
Bacteria	Veillonellaceae	Veillonella magna	1	1	1	-	2007	Germany
Fungi	Clavicipitaceae	Claviceps Africana	3	2	2	-	1997	Australia
Fungi	Enterocytozoonidae	Enterocytozooan bieneusi	3	1	3	-	1996	Switzerland
Helminths	Trichinellidae	Trichinella papuae	1	1	3	-	1988	PNG
Protozoa	Cryptosporididae	Cryptosporidium muris	3	1	3	-	2002	Ireland
Protozoa	Trypanosomatidae	Trypanosoma cruzi	3	1	3	-	1997	Mexico
Protozoa	Trypanosomatidae	Trypanosoma vivax	3	1	2	-	1996	Cameroon
